# Supplementary material for: Long-Term Safety from the Raltegravir Clinical Development Program
Source: Curr HIV Res. 2011 Jan;9(1):40–53. doi: 10.2174/157016211794582650 (PMC3267161; doi:10.2174/157016211794582650)
Supplement: Supplementary file 1 [file CHIVR-9-40_SD1.zip]

Archive with 4 entries (4 files):
- Supplementary Material_3.doc
- Supplementary Material_4.doc
- Supplementary Material_1.doc
- Supplementary Material_2.doc
